# Supplementary material for: Attitudes toward the Legalization of Euthanasia or Physician-Assisted Suicide in South Korea: A Cross-Sectional Survey
Source: Int J Environ Res Public Health. 2022 Apr 24;19(9):5183. doi: 10.3390/ijerph19095183 (PMC9105789; doi:10.3390/ijerph19095183)
Supplement: Supplementary file 1 [file ijerph-19-05183-s001.zip]

Archive with 1 entries (1 files):
- ijerph-1641664-supplementary.pdf
